# Supplementary material for: Sitagliptin Modulates Functional and Phenotypic Properties of Human Neutrophils Under Normal- and High-Glucose Conditions In Vitro
Source: Molecules. 2026 Apr 10;31(8):1257. doi: 10.3390/molecules31081257 (PMC13118998; doi:10.3390/molecules31081257)
Supplement: Supplementary file 1 [file molecules-31-01257-s001.zip]

Archive with 1 entries (1 files):
- molecules-4198193-supplementary.pdf
